# Supplementary material for: Change in therapeutic management after the EndoPredict assay in a prospective decision impact study of Mexican premenopausal breast cancer patients
Source: PLoS One. 2020 Mar 11;15(3):e0228884. doi: 10.1371/journal.pone.0228884 (PMC7065749; doi:10.1371/journal.pone.0228884)
Supplement: S1 Appendix — (XLSX) [file pone.0228884.s001.xlsx]

## Sheet: PreMexEndo Database
Age at diagnosis	Has the patient been diagnosed with a comorbidity by a physician?	Which comorbidity?	ECOG	Tumor diameter in mm	pT	pN	Clinical stage	Histologic subtype	Grade (SBR)	Type of surgery	Axillary management	Estrogen receptor (ER) status	% of positive cells	H score	Allred score	Progesteron receptor (PR) status	% of positive cells	H score	Allred score	Lymphovascular invasion	Ki67	Does patient require adjuvant chemotherapy (CT)?	Recommended CT regimen	Recommended adjuvant hormonal therapy	Does patient require adjuvant radiotherapy (RT)?	EndoPredict result	EPClin	Recurrence risk (%)	Does patient require adjuvant chemotherapy (CT)?	Recommended CT regimen	Recommended adjuvant hormonal therapy	Does patient require adjuvant radiotherapy (RT)?	Was there a change in CT decision after EndoPredict results?	Was there a change in CT regimen after EndoPredict results?	Was there a change in hormonal therapy regimen after EndoPredict results?	Was there a change in RT decision after EndoPredict results?
49	No	None	0	13	pT1c	pN0	IA (T1, N0, M0)	Invasive ductal carcinoma	Intermediate grade (6 - 7)	Mastectomy	Sentinel lymph node + Axillary lymphadenectomy	Positive	40	80	-	Positive	25	25	-	No	5	No	No CT required	Tamoxifen for 5 years	No	Low risk	2.4	4	No	No CT required	Tamoxifen for 5 years	No	No	No	No	No
41	Yes	Hypertension	0	32	pT2	pN1	IIB (T2, N1, M0)	Invasive ductal carcinoma	Low grade (3 - 5)	Mastectomy	Axillary lymphadenectomy	Positive	95	190	-	Positive	90	180	-	No	5	Yes	Anthracyclines + Cyclophosphamide x 4 - Taxanes x 12	Tamoxifen for 5 years	No	Low risk	2.8	6	Yes	Docetaxel + Cyclophosphamide x 4	Tamoxifen for 5 years	Yes	No	Yes	No	No
50	No	None	0	10	pT1b	pN0	IB (T0, N1mi, M0), (T1, N1mi, N0)	Invasive ductal carcinoma	Low grade (3 - 5)	Breast conserving surgery	Sentinel lymph node + Axillary lymphadenectomy	Positive	80	160	-	Positive	80	240	-	No	5	No	No CT required	Tamoxifen for 5 years	Yes	Low risk	2.7	6	No	No CT required	Tamoxifen for 5 years	Yes	No	No	No	No
39	Yes	Kidney disease	0	42	pT2	pN1	IIB (T2, N1, M0)	Invasive ductal carcinoma	High grade (8 - 9)	Mastectomy	Axillary lymphadenectomy	Positive	80	160	-	Negative	0	0	-	Yes	85	Yes	ACx4 - Paclitaxel x 4	Tamoxifen for 5 years	Yes	High risk	6.1	79	Yes	Anthracyclines + Cyclophosphamide x 4 - Taxanes x 12	Tamoxifen for 5 years	Yes	No	No	No	No
49	No	None	0	35	pT2	pN1	IIB (T2, N1, M0)	Invasive ductal carcinoma	High grade (8 - 9)	Mastectomy	Sentinel lymph node	Positive	80	160	-	Negative	0	0	-	Yes	30	Yes	Anthracyclines + Cyclophosphamide x 4 - Taxanes x 12	Tamoxifen for 5 years	Yes	High risk	6.2	82	Yes	Anthracyclines + Cyclophosphamide x 4 - Taxanes x 12	Tamoxifen for 5 years	Yes	No	No	No	No
50	No	None	0	25	pT2	pN0	IIA (T0, N1, M0), (T1, N1, M0), (T2, N0, M0)	Invasive ductal carcinoma	Intermediate grade (6 - 7)	Mastectomy	Sentinel lymph node	Positive	95	190	-	Positive	45	90	-	No	10	Yes	Docetaxel + Cyclophosphamide x 4	Tamoxifen for 5 years	No	Low risk	3.32	10	Yes	Docetaxel + Cyclophosphamide x 4	Tamoxifen for 2 - 3 years then AI to complete 5 years	No	No	No	Yes	No
44	No	None	0	8	pT1b	pN0	IA (T1, N0, M0)	Invasive ductal carcinoma	Intermediate grade (6 - 7)	Breast conserving surgery	Sentinel lymph node	Positive	60	120	-	Positive	50	100	-	No	20	No	No CT required	Tamoxifen for 5 years	Yes	Low risk	2.6	5	No	No CT required	Tamoxifen for 5 years	Yes	No	No	No	No
43	No	None	0	11	pT1c	pN0	IA (T1, N0, M0)	Invasive ductal carcinoma	Intermediate grade (6 - 7)	Breast conserving surgery	Sentinel lymph node	Positive	80	240	-	Positive	20	40	-	No	10	No	No CT required	Tamoxifen for 5 years	Yes	Low risk	2.9	7	No	No CT required	Tamoxifen for 5 years	Yes	No	No	No	No
41	No	None	0	15	pT1c	pN0	IA (T1, N0, M0)	Invasive ductal carcinoma	Intermediate grade (6 - 7)	Mastectomy	Axillary lymphadenectomy	Positive	80	80	-	Positive	85	170	-	No	<5	No	No CT required	Tamoxifen for 5 years	No	Low risk	2.3	4	No	No CT required	Tamoxifen for 5 years	No	No	No	No	No
40	No	None	0	18	pT1c	pN1	IIA (T0, N1, M0), (T1, N1, M0), (T2, N0, M0)	Invasive ductal carcinoma	Intermediate grade (6 - 7)	Mastectomy	Axillary lymphadenectomy	Positive	85	255	-	Positive	70	210	-	No	<5	Yes	Docetaxel + Cyclophosphamide x 4	Tamoxifen for 5 years	Yes	High risk	3.8	15	Yes	Docetaxel + Cyclophosphamide x 4	Tamoxifen for 10 years	Yes	No	No	Yes	No
45	No	None	0	13	pT1c	pN0	IA (T1, N0, M0)	Invasive ductal carcinoma	Low grade (3 - 5)	Breast conserving surgery	Sentinel lymph node	Positive	90	270	-	Positive	80	240	-	No	<5	No	No CT required	Tamoxifen for 5 years	Yes	Low risk	2.6	5	No	No CT required	Tamoxifen for 5 years	Yes	No	No	No	No
43	No	None	0	35	pT2	pN0	IIA (T0, N1, M0), (T1, N1, M0), (T2, N0, M0)	Invasive ductal carcinoma	Intermediate grade (6 - 7)	Mastectomy	Sentinel lymph node	Positive	80	240	-	Positive	70	210	-	No	<5	Yes	Docetaxel + Cyclophosphamide x 4	Tamoxifen for 5 years	No	High risk	3.5	11	Yes	Docetaxel + Cyclophosphamide x 4	Tamoxifen for 10 years	No	No	No	Yes	No
40	Yes	None	0	15	pT1c	pN0	IA (T1, N0, M0)	Invasive ductal carcinoma	Intermediate grade (6 - 7)	Breast conserving surgery	Sentinel lymph node	Positive	70	140	-	Negative	0	0	-	No	15	No	No CT required	Tamoxifen for 5 years	Yes	Low risk	3.1	8	No	No CT required	Tamoxifen for 5 years	Yes	No	No	No	No
29	No	None	0	24	pT2	pN1	IIB (T2, N1, M0)	Invasive ductal carcinoma	Intermediate grade (6 - 7)	Mastectomy	Axillary lymphadenectomy	Positive	80	240	-	Positive	60	180	-	Yes	5	Yes	Anthracyclines x 4 + Docetaxel x 4	Tamoxifen for 5 years	Yes	High risk	3.7	15	Yes	Anthracyclines + Cyclophosphamide x 4 - Taxanes x 12	Tamoxifen for 10 years	Yes	No	No	Yes	No
35	No	None	0	35	pT2	pN1	IIB (T2, N1, M0)	Invasive ductal carcinoma	Intermediate grade (6 - 7)	Mastectomy	Sentinel lymph node + Axillary lymphadenectomy	Positive	60	180	-	Positive	40	120	-	Yes	10	Yes	Anthracyclines + Cyclophosphamide x 4 - Taxanes x 12	Tamoxifen for 5 years	Yes	High risk	4.4	26	Yes	Anthracyclines + Cyclophosphamide x 4 - Taxanes x 12	Tamoxifen for 10 years	Yes	No	No	Yes	No
35	No	None	0	25	pT2	pN0	IIA (T0, N1, M0), (T1, N1, M0), (T2, N0, M0)	Invasive ductal carcinoma	High grade (8 - 9)	Breast conserving surgery	Sentinel lymph node	Positive	75	150	-	Positive	40	80	-	No	45	Yes	Anthracyclines + Cyclophosphamide x 4 - Taxanes x 12	Tamoxifen for 5 years	Yes	High risk	3.8	15	Yes	Anthracyclines + Cyclophosphamide x 4 - Taxanes x 12	Tamoxifen for 10 years	Yes	No	No	Yes	No
35	No	None	0	25	pT2	pN1	IIB (T2, N1, M0)	Invasive ductal carcinoma	Intermediate grade (6 - 7)	Mastectomy	Sentinel lymph node + Axillary lymphadenectomy	Positive	90	180	-	Positive	70	140	-	Yes	10	Yes	Anthracyclines + Cyclophosphamide x 4 - Taxanes x 12	Tamoxifen for 5 years	Yes	High risk	4.2	22	Yes	Anthracyclines + Cyclophosphamide x 4 - Taxanes x 12	Tamoxifen for 5 years	Yes	No	No	No	No
45	No	None	0	22	pT2	pN0	IIA (T0, N1, M0), (T1, N1, M0), (T2, N0, M0)	Invasive ductal carcinoma	Intermediate grade (6 - 7)	Mastectomy	Sentinel lymph node	Positive	80	160	-	Positive	70	140	-	No	10	Yes	Docetaxel + Cyclophosphamide x 4	Tamoxifen for 5 years	No	High risk	4.2	22	Yes	Docetaxel + Cyclophosphamide x 4	Tamoxifen for 5 years	No	No	No	No	No
38	No	None	0	25	pT2	pN0	IIA (T0, N1, M0), (T1, N1, M0), (T2, N0, M0)	Invasive ductal carcinoma	Intermediate grade (6 - 7)	Mastectomy	Sentinel lymph node	Positive	90	270	-	Positive	90	270	-	No	20	Yes	Docetaxel + Cyclophosphamide x 4	Tamoxifen for 5 years	No	High risk	3.4	11	Yes	Docetaxel + Cyclophosphamide x 4	Tamoxifen for 5 years	No	No	No	Yes	No
39	No	None	0	16	pT1c	pN1	IIA (T0, N1, M0), (T1, N1, M0), (T2, N0, M0)	Invasive ductal carcinoma	Low grade (3 - 5)	Breast conserving surgery	Sentinel lymph node	Positive	50	100	-	Positive	50	150	-	Yes	1	Yes	Anthracyclines + Cyclophosphamide x 4 - Taxanes x 12	Tamoxifen for 5 years	Yes	High risk	3.7	14	Yes	Anthracyclines + Cyclophosphamide x 4 - Taxanes x 12	Tamoxifen for 5 years	Yes	No	No	Yes	No
36	No	None	0	18	pT1c	pN0	IA (T1, N0, M0)	Invasive ductal carcinoma	Intermediate grade (6 - 7)	Breast conserving surgery	Sentinel lymph node	Positive	100	300	-	Negative	0	0	-	No	20	Yes	Docetaxel + Cyclophosphamide x 4	Tamoxifen for 5 years	Yes	High risk	4.7	33	Yes	Docetaxel + Cyclophosphamide x 4	Tamoxifen for 5 years	Yes	No	No	No	No
38	No	None	0	15	pT1c	pN0	IA (T1, N0, M0)	Invasive ductal carcinoma	Intermediate grade (6 - 7)	Mastectomy	Sentinel lymph node	Positive	60	120	-	Positive	90	270	-	No	10	No	No CT required	Tamoxifen for 5 years	No	Low risk	2.8	6	No	No CT required	Tamoxifen for 5 years	No	No	No	No	No
36	No	None	0	35	pT2	pN0	IIA (T0, N1, M0), (T1, N1, M0), (T2, N0, M0)	Invasive mixed ductal-lobular carcinoma	Intermediate grade (6 - 7)	Mastectomy	Sentinel lymph node	Positive	95	190	-	Negative	0	0	-	No	10	Yes	Docetaxel + Cyclophosphamide x 4	Tamoxifen for 5 years	No	High risk	5.5	58	Yes	Docetaxel + Cyclophosphamide x 4	Tamoxifen for 5 years	No	No	No	No	No
47	Yes	None	0	10	pT1b	pN0	IA (T1, N0, M0)	Invasive ductal carcinoma	Intermediate grade (6 - 7)	Mastectomy	Sentinel lymph node	Positive	20	60	-	Positive	20	60	-	No	10	No	No CT required	Tamoxifen for 10 years	No	Low risk	2.9	6	No	No CT required	Tamoxifen for 5 years	No	No	No	Yes	No
39	No	None	0	15	pT1c	pN0	IA (T1, N0, M0)	Invasive ductal carcinoma	Intermediate grade (6 - 7)	Mastectomy	Sentinel lymph node	Positive	100	200	-	Positive	100	300	-	No	2	Yes	Docetaxel + Cyclophosphamide x 4	Tamoxifen for 5 years	No	High risk	4.1	21	Yes	Docetaxel + Cyclophosphamide x 4	Tamoxifen for 5 years	No	No	No	No	No
46	No	None	0	35	pT2	pN0	IIA (T0, N1, M0), (T1, N1, M0), (T2, N0, M0)	Invasive ductal carcinoma	High grade (8 - 9)	Mastectomy	Sentinel lymph node	Positive	95	190	-	Positive	95	190	-	No	70	Yes	Docetaxel + Cyclophosphamide x 4	Tamoxifen for 5 years	No	High risk	4.9	38	Yes	Anthracyclines + Cyclophosphamide x 4 - Taxanes x 12	Tamoxifen for 10 years	No	No	Yes	Yes	No
47	No	None	0	17	pT1c	pN1	IIA (T0, N1, M0), (T1, N1, M0), (T2, N0, M0)	Invasive ductal carcinoma	Intermediate grade (6 - 7)	Breast conserving surgery	Sentinel lymph node + Axillary lymphadenectomy	Positive	80	160	-	Positive	80	160	-	No	20	Yes	Anthracyclines + Cyclophosphamide x 4 - Taxanes x 12	Tamoxifen for 5 years	Yes	High risk	3.7	15	Yes	Docetaxel + Cyclophosphamide x 4	Tamoxifen for 5 years	Yes	No	No	No	No
49	No	None	0	50	pT2	pN0	IIB (T2, N1, M0)	Invasive ductal carcinoma	Intermediate grade (6 - 7)	Mastectomy	Axillary lymphadenectomy	Positive	80	160	-	Positive	80	160	-	Yes	20	Yes	Docetaxel + Cyclophosphamide x 4	Tamoxifen for 2 - 3 years then AI to complete 5 years	Yes	Low risk	3	7	Yes	Docetaxel + Cyclophosphamide x 4	Tamoxifen for 2 - 3 years then AI to complete 5 years	Yes	No	No	No	No
47	No	None	0	16	pT1c	pN0	IA (T1, N0, M0)	Invasive ductal carcinoma	Intermediate grade (6 - 7)	Breast conserving surgery	Sentinel lymph node	Positive	90	180	-	Positive	40	80	-	No	10	No	No CT required	Tamoxifen for 5 years	Yes	Low risk	2,4	4	No	No CT required	Tamoxifen for 5 years	Yes	No	No	No	No
47	No	None	0	21	pT2	pN0	IIA (T0, N1, M0), (T1, N1, M0), (T2, N0, M0)	Invasive ductal carcinoma	Intermediate grade (6 - 7)	Mastectomy	Sentinel lymph node	Positive	20	20	-	Positive	80	160	-	Yes	5	Yes	Docetaxel + Cyclophosphamide x 4	Tamoxifen for 5 years	No	High risk	3.4	11	Yes	Docetaxel + Cyclophosphamide x 4	Tamoxifen for 5 years	No	No	No	No	No
44	No	None	0	25	pT2	pN0	IIA (T0, N1, M0), (T1, N1, M0), (T2, N0, M0)	Invasive ductal carcinoma	Intermediate grade (6 - 7)	Mastectomy	Sentinel lymph node	Positive	100	300	-	Positive	90	270	-	Yes	5	No	No CT required	Tamoxifen for 5 years	No	High risk	4.2	22	Yes	Docetaxel + Cyclophosphamide x 4	Tamoxifen for 10 years	No	Yes	Yes	Yes	No
46	No	None	0	30	pT2	pN0	IIA (T0, N1, M0), (T1, N1, M0), (T2, N0, M0)	Invasive ductal carcinoma	Intermediate grade (6 - 7)	NA	Sentinel lymph node	Positive	70	201	-	Positive	100	300	-	No	15	No	No CT required	Tamoxifen for 5 years	No	High risk	4,0	18	Yes	Docetaxel + Cyclophosphamide x 4	Tamoxifen for 10 years	No	Yes	Yes	Yes	No
45	Yes	Psychiatric disease	0	20	pT1c	pN0	IA (T1, N0, M0)	Invasive ductal carcinoma	Intermediate grade (6 - 7)	Breast conserving surgery	Axillary lymphadenectomy	Positive	100	300	-	Positive	100	300	-	No	20	No	No CT required	Tamoxifen for 5 years	Yes	High risk	3,4	10	Yes	Docetaxel + Cyclophosphamide x 4	Tamoxifen for 5 years	Yes	Yes	Yes	No	No
40	No	None	0	30	pT2	pN0	IIA (T0, N1, M0), (T1, N1, M0), (T2, N0, M0)	Micropapillary carcinoma (20% invasive ductal)	Intermediate grade (6 - 7)	Mastectomy	Sentinel lymph node	Positive	90	180	-	Positive	90	180	-	Yes	20	Yes	Docetaxel + Cyclophosphamide x 4	Tamoxifen for 10 years	No	High risk	3,7	14	Yes	Docetaxel + Cyclophosphamide x 4	Tamoxifen for 10 years	No	No	No	No	No
46	No	None	0	25	pT2	pN1	IIB (T2, N1, M0)	Invasive ductal carcinoma	Intermediate grade (6 - 7)	Mastectomy	Axillary lymphadenectomy	Positive	60	140	-	Positive	50	160	-	Yes	30	Yes	Anthracyclines + Cyclophosphamide x 4 - Taxanes x 12	Tamoxifen for 10 years	Yes	High risk	4.7	33	Yes	Anthracyclines + Cyclophosphamide x 4 - Taxanes x 12	Tamoxifen for 10 years	Yes	No	No	No	No
43	No	None	0	22	pT1c	pN1	IIA (T0, N1, M0), (T1, N1, M0), (T2, N0, M0)	Invasive ductal carcinoma	Intermediate grade (6 - 7)	Mastectomy	Sentinel lymph node + Axillary lymphadenectomy	Positive	90	180	-	Positive	90	180	-	No	10	Yes	Anthracyclines + Cyclophosphamide x 4 - Taxanes x 12	Tamoxifen for 10 years	Yes	High risk	3,7	14	Yes	Anthracyclines + Cyclophosphamide x 4 - Taxanes x 12	Tamoxifen for 10 years	Yes	No	No	No	No
48	No	None	0	22	pT2	pN1	IIB (T2, N1, M0)	Invasive lobular carcinoma	NA	Mastectomy	Axillary lymphadenectomy	Positive	80	160	-	Positive	100	300	-	Yes	30	Yes	Anthracyclines + Cyclophosphamide x 4 - Taxanes x 12	Tamoxifen for 10 years	No	High risk	3.8	16	Yes	Anthracyclines + Cyclophosphamide x 4 - Taxanes x 12	Tamoxifen for 5 years	No	No	No	No	No
45	No	None	0	23	pT2	pN0	IIA (T0, N1, M0), (T1, N1, M0), (T2, N0, M0)	Invasive ductal carcinoma	Intermediate grade (6 - 7)	Mastectomy	Axillary lymphadenectomy	Positive	80	160	-	Positive	80	160	-	No	30	Yes	Docetaxel + Cyclophosphamide x 4	Tamoxifen for 5 years	No	High risk	3.8	16	Yes	Docetaxel + Cyclophosphamide x 4	Tamoxifen for 5 years	No	No	No	No	No
49	No	None	0	24	pT2	pN0	IIA (T0, N1, M0), (T1, N1, M0), (T2, N0, M0)	Invasive ductal carcinoma	Intermediate grade (6 - 7)	Mastectomy	Axillary lymphadenectomy	Positive	100	200	-	Positive	20	40	-	No	10	Yes	Docetaxel + Cyclophosphamide x 4	Tamoxifen for 5 years	No	Low risk	2.8	6	No	No CT required	Tamoxifen for 5 years	No	Yes	No	No	No
44	No	None	0	33	pT2	pN0	IIA (T0, N1, M0), (T1, N1, M0), (T2, N0, M0)	Invasive ductal carcinoma	Intermediate grade (6 - 7)	Breast conserving surgery	Sentinel lymph node	Positive	80	160	-	Positive	80	160	-	No	10	Yes	Docetaxel + Cyclophosphamide x 4	Tamoxifen for 5 years	Yes	High risk	4.1	20	Yes	Docetaxel + Cyclophosphamide x 4	Tamoxifen for 5 years	Yes	No	No		No
49	No	None	0	25	pT2	pN0	IIA (T0, N1, M0), (T1, N1, M0), (T2, N0, M0)	Invasive ductal carcinoma	Intermediate grade (6 - 7)	Mastectomy	Sentinel lymph node	Positive	70	140	-	Positive	70	140	-	No	5	Yes	Docetaxel + Cyclophosphamide x 4	Tamoxifen for 5 years	No	High risk	3.4	10	Yes	Docetaxel + Cyclophosphamide x 4	Tamoxifen for 5 years	No	No	No	No	No
41	No	None	0	10	pT1b	pN0	IA (T1, N0, M0)	Invasive ductal carcinoma	High grade (8 - 9)	Mastectomy	Sentinel lymph node	Positive	100	300	-	Positive	80	240	-	No	2	No	No CT required	Tamoxifen for 10 years	No	Low risk	3.1	8	No	No CT required	Tamoxifen for 10 years	No	No	No	No	No
48	No	None	0	20	pT1c	pN0	IA (T1, N0, M0)	Invasive ductal carcinoma	Intermediate grade (6 - 7)	Mastectomy	Sentinel lymph node	Positive	95	285	-	Positive	50	50	-	No	10	No	No CT required	Tamoxifen for 5 years	No	Low risk	3	7	No	No CT required	Tamoxifen for 5 years	No	No	No	No	No
46	No	Diabetes, Hypertension	0	27	pT2	pN1	IIB (T2, N1, M0)	Invasive ductal carcinoma	Intermediate grade (6 - 7)	Mastectomy	Sentinel lymph node + Axillary lymphadenectomy	Positive	80	160	-	Positive	90	180	-	Yes	10	Yes	Anthracyclines + Cyclophosphamide x 4 - Taxanes x 12	Tamoxifen for 10 years	No	High risk	3.8	15	Yes	Anthracyclines + Cyclophosphamide x 4 - Taxanes x 12	Tamoxifen for 10 years	No	No	No	No	No
44	No	None	0	15	pT1c	pN0	IA (T1, N0, M0)	Invasive ductal carcinoma	Intermediate grade (6 - 7)	Mastectomy	Sentinel lymph node	Positive	100	200	-	Positive	95	190	-	No	10	No	No CT required	Tamoxifen for 5 years	No	Low risk	3.1	8	No	No CT required	Tamoxifen for 5 years	No	No	No	No	No
33	No	None	0	17	pT1c	pN0	IA (T1, N0, M0)	Invasive ductal carcinoma	Intermediate grade (6 - 7)	Mastectomy	Sentinel lymph node	Positive	100	300	-	Positive	20	40	-	No	30	Yes	Docetaxel + Cyclophosphamide x 4	Tamoxifen for 10 years	No	Low risk	3.3	9	No	No CT required	Tamoxifen for 10 years	No	No	No	No	No
45	No	None	0	35	pT2	pN1	IIB (T2, N1, M0)	Invasive ductal carcinoma	Intermediate grade (6 - 7)	Mastectomy	Axillary lymphadenectomy	Positive	40	120	-	Positive	90	270	-	Yes	55	Yes	Anthracyclines + Cyclophosphamide x 4 - Taxanes x 12	Tamoxifen for 10 years	Yes	High risk	5.6	62	Yes	Anthracyclines + Cyclophosphamide x 4 - Taxanes x 12	Tamoxifen for 10 years	Yes	No	No	No	No
45	No	None	0	25	pT2	pN1	IIB (T2, N1, M0)	Invasive ductal carcinoma with mucinous diferentiation	Intermediate grade (6 - 7)	Breast conserving surgery	Axillary lymphadenectomy	Positive	80	160	-	Positive	70	140	-	No	10	Yes	Anthracyclines + Cyclophosphamide x 4 - Taxanes x 12	Tamoxifen for 10 years	Yes	High risk	3.9	17	Yes	Anthracyclines + Cyclophosphamide x 4 - Taxanes x 12	Tamoxifen for 10 years	Yes	No	No	No	No
36	No	None	0	30	pT2	pN0	IIA (T0, N1, M0), (T1, N1, M0), (T2, N0, M0)	Invasive ductal carcinoma	Intermediate grade (6 - 7)	Mastectomy	Sentinel lymph node	Positive	95	285	-	Positive	95	285	-	No	8	Yes	Docetaxel + Cyclophosphamide x 4	Tamoxifen for 5 years	No	Low risk	2.4	4	No	No CT required	Tamoxifen for 5 years	No	Yes	Yes	No	No
49	No	None	0	13	pT1c	pN0	IA (T1, N0, M0)	Invasive ductal carcinoma	Intermediate grade (6 - 7)	Mastectomy	Sentinel lymph node	Positive	70	140	-	Positive	60	120	-	Yes	10	No	No CT required	Tamoxifen for 5 years	No	Low risk	2.7	6	No	No CT required	Tamoxifen for 5 years	No	No	No	No	No
38	No	None	0	35	pT2	pN0	NA	Invasive ductal carcinoma	Intermediate grade (6 - 7)	Mastectomy	Sentinel lymph node	Positive	70	140	-	Positive	40	80	-	No	40	Yes	Docetaxel + Cyclophosphamide x 4	Tamoxifen for 10 years	No	High risk	4.2	22	Yes	Anthracyclines + Cyclophosphamide x 4 - Taxanes x 12	Tamoxifen for 10 years	Yes	Yes	Yes	Yes	No
44	No	None	0	13	pT1c	pN1	IIA (T0, N1, M0), (T1, N1, M0), (T2, N0, M0)	Invasive ductal carcinoma	Intermediate grade (6 - 7)	Mastectomy	Axillary lymphadenectomy	Positive	100	300	-	Positive	80	160	-	Yes	20	Yes	Anthracyclines + Cyclophosphamide x 4 - Taxanes x 12	Tamoxifen for 10 years	Yes	High risk	3.7	14	Yes	Anthracyclines + Cyclophosphamide x 4 - Taxanes x 12	Tamoxifen for 10 years	Yes	No	No	No	No
46	No	None	0	45	pT2	pN0	IIA (T0, N1, M0), (T1, N1, M0), (T2, N0, M0)	Invasive lobular carcinoma	NA	Breast conserving surgery	Sentinel lymph node	Positive	90	180	-	Positive	100	300	-	No	1	No	No CT required	Tamoxifen for 5 years	Yes	Low risk	3	7	No	No CT required	Tamoxifen for 5 years	Yes	No	No	No
42	No	None	0	21	pT2	pN0	IIA (T0, N1, M0), (T1, N1, M0), (T2, N0, M0)	Invasive lobular carcinoma	NA	Mastectomy	Sentinel lymph node	Positive	100	300	-	Positive	70	210	-	No	40	No	No CT required	Tamoxifen for 5 years	No	High risk	3.9	17	Yes	Docetaxel + Cyclophosphamide x 4	Tamoxifen for 5 years	No	Yes	Yes	No	No
49	No	None	0	15	pT1c	pN0	IA (T1, N0, M0)	Invasive ductal carcinoma	Intermediate grade (6 - 7)	Breast conserving surgery	Sentinel lymph node	Positive	100	-	8	Positive	100	-	-	Yes	NA	Yes	Docetaxel + Cyclophosphamide x 4	Tamoxifen for 5 years	Yes	Low risk	2,8	6	No	No CT required	Tamoxifen for 5 years	Yes	Yes	Yes	No	No
48	Yes	Heart disease, Thyroid disease	0	35	pT2	pN1	IIB (T2, N1, M0)	Invasive ductal carcinoma	High grade (8 - 9)	Mastectomy	Axillary lymphadenectomy	Positive	100	-	8	Positive	1	-	-	Yes	NA	Yes	Anthracyclines + Cyclophosphamide x 4 - Taxanes x 12	Tamoxifen for 10 years	Yes	High risk	4	19	Yes	Anthracyclines + Cyclophosphamide x 4 - Taxanes x 12	Tamoxifen for 10 years	Yes	No	No	No	No
37	No	None	0	40	pT2	pN0	IIA (T0, N1, M0), (T1, N1, M0), (T2, N0, M0)	Invasive ductal carcinoma	Intermediate grade (6 - 7)	Mastectomy	Sentinel lymph node	Positive	95	-	8	Positive	95	-	-	Yes	NA	Yes	Docetaxel + Cyclophosphamide x 4	Tamoxifen for 10 years	No	Low risk	2,7	6	No	No CT required	Tamoxifen for 10 years	Yes	Yes	Yes	No	Yes
51	No	None	0	15	pT1c	pN0	IA (T1, N0, M0)	Invasive ductal carcinoma	Intermediate grade (6 - 7)	Mastectomy	Sentinel lymph node	Positive	80	-	5	Positive	0.1	-	-	No	60	Yes	Docetaxel + Cyclophosphamide x 4	Tamoxifen for 2 - 3 years then AI to complete 5 years	No	High risk	3,8	15	Yes	Anthracyclines + Cyclophosphamide x 4 - Taxanes x 12	Tamoxifen for 2 - 3 years then AI to complete 5 years	No	No	Yes	No	No
36	No	None	0	32	pT2	pN1	IIB (T2, N1, M0)	Invasive ductal carcinoma	High grade (8 - 9)	Mastectomy	Axillary lymphadenectomy	Positive	100	8	-	Positive	0.8	-	-	Yes	NA	Yes	Carboplatin + Paclitaxel	Tamoxifen + GnRH analog for 5 years	Yes	High risk	4,2	22	Yes	Anthracyclines + Cyclophosphamide x 4 - Taxanes x 12	Tamoxifen + GnRH analog for 5 years	Yes	No	Yes	No	Yes
37	Yes	Obesity, Thyroid disease	0	26	pT2	pN1	IIB (T2, N1, M0)	Invasive ductal carcinoma	Intermediate grade (6 - 7)	Mastectomy	Axillary lymphadenectomy	Positive	90	-	8	Negative	-	-	-	Yes	NA	Yes	Anthracyclines + Cyclophosphamide x 4 - Taxanes x 12	Tamoxifen + GnRH analog for 5 years	Yes	High risk	4,5	27	Yes	Anthracyclines + Cyclophosphamide x 4 - Taxanes x 12	Tamoxifen + GnRH analog for 5 years	Yes	No	No	No	No
42	No	None	0	15	pT1c	pN0	IA (T1, N0, M0)	Mucinous carcinoma	Intermediate grade (6 - 7)	Mastectomy	Axillary lymphadenectomy	Positive	80	-	-	Positive	80	-	-	Yes	30	Yes	Docetaxel + Cyclophosphamide x 4	Tamoxifen for 5 years	No	Low risk	2,7	6	No	No CT required	Tamoxifen for 5 years	No	Yes	Yes	Yes	No
50	No	None	0	-	pT2	pN0	IIA (T0, N1, M0), (T1, N1, M0), (T2, N0, M0)	Invasive ductal carcinoma	Intermediate grade (6 - 7)	Breast conserving surgery	NA	Positive	-	-	-	-	-	-	-	Yes	NA	Yes	Docetaxel + Cyclophosphamide x 4	Tamoxifen for 2 - 3 years then AI to complete 5 years	Yes	High risk	3,6	13	Yes	Anthracyclines + Cyclophosphamide x 4 - Taxanes x 12	Tamoxifen for 2 - 3 years then AI to complete 5 years	Yes	No	Yes	No	No
43	Yes	Psychiatric disease	0	27	pT2	pN0	IIA (T0, N1, M0), (T1, N1, M0), (T2, N0, M0)	Invasive ductal carcinoma	High grade (8 - 9)	Breast conserving surgery	NA	Positive	-	-	-	-	-	-	-	Yes	NA	Yes	Docetaxel + Cyclophosphamide x 4	Tamoxifen for 5 years	Yes	High risk	3,7	14	Yes	Anthracyclines + Cyclophosphamide x 4 - Taxanes x 12	Tamoxifen for 5 years	Yes	No	Yes	No	No
46	No	None	0	-	pT2	pN0	IIA (T0, N1, M0), (T1, N1, M0), (T2, N0, M0)	Invasive ductal carcinoma	Intermediate grade (6 - 7)	Breast conserving surgery	Axillary lymphadenectomy	Positive	-	-	-	-	-	-	-	Yes	40	Yes	Docetaxel + Cyclophosphamide x 4	Tamoxifen for 10 years	Yes	Low risk	2,8	6	No	No CT required	Tamoxifen for 2 - 3 years then AI to complete 5 years	Yes	Yes	Yes	Yes	No
41	No	None	0		pT1c	pN0	IA (T1, N0, M0)	Invasive ductal carcinoma	Low grade (3 - 5)	Mastectomy	NA	Positive	-	-	-	-	-	-	-	Yes	NA	No	No CT required	Tamoxifen for 5 years	No	Low risk	3,29	10	Yes	Anthracyclines + Cyclophosphamide x 4 - Taxanes x 12	Tamoxifen + GnRH analog for 5 years	No	Yes	Yes	Yes	No
40	No	None	0	5	pT1a	pN0	IA (T1, N0, M0)	Invasive ductal carcinoma	Intermediate grade (6 - 7)	Breast conserving surgery	Sentinel lymph node	Positive	80	-	-	Positive	90	-	-	Yes	NA	No	No CT required	Tamoxifen for 5 years	Yes	Low risk	1,8	2	No	No CT required	Tamoxifen for 5 years	Yes	No	No	No	No
46	No	None	0	35	pT2	pN1	IIB (T2, N1, M0)	Invasive ductal carcinoma	NA	Breast conserving surgery	Sentinel lymph node	Positive	40	-	-	Positive	60	-	-	NA	40	Yes	Anthracyclines + Cyclophosphamide x 4 - Taxanes x 12	Tamoxifen for 5 years	Yes	High risk	5,1	45	Yes	Anthracyclines + Cyclophosphamide x 4 - Taxanes x 12	AI + GnRH analog for 5 years	Yes	No	No	Yes	No
44	Yes	None	0	6	pT1b	pN0	IA (T1, N0, M0)	Invasive ductal carcinoma	Low grade (3 - 5)	Mastectomy	Sentinel lymph node	Positive	-	-	7	Positive	-	-	6	No	15	No	No CT required	Tamoxifen for 2 - 3 years then AI to complete 5 years	No	Low risk	2,2	3	No	No CT required	Tamoxifen for 5 years	No	No	No	Yes	No
43	No	None	0	30	pT2	pN1	IIB (T2, N1, M0)	Invasive ductal carcinoma	Intermediate grade (6 - 7)	Breast conserving surgery	Axillary lymphadenectomy	Positive	40	-	-	Positive	20	-	-	Yes	40	Yes	Anthracyclines + Cyclophosphamide x 4 - Taxanes x 12	Tamoxifen for 5 years	Yes	High risk	5,8	68	Yes	Anthracyclines + Cyclophosphamide x 4 - Taxanes x 12	Tamoxifen + GnRH analog for 5 years	Yes	No	No	Yes	No
42	Yes	Obesity, Thyroid disease	0	28	pT2	pN1	IIB (T2, N1, M0)	Invasive ductal carcinoma	Intermediate grade (6 - 7)	Breast conserving surgery	Sentinel lymph node + Axillary lymphadenectomy	Positive	100	-	-	Positive	100	-	-	Yes	20	Yes	Anthracyclines + Cyclophosphamide x 4 - Taxanes x 12	AI + GnRH analog for 5 years	Yes	High risk	4,0	19	Yes	Anthracyclines + Cyclophosphamide x 4 - Taxanes x 12	AI + GnRH analog for 5 years	Yes	No	No	No	No
55	Yes	Hypertension	0	23	pT2	pN0	IIA (T0, N1, M0), (T1, N1, M0), (T2, N0, M0)	Invasive ductal carcinoma	Intermediate grade (6 - 7)	Mastectomy	Sentinel lymph node	Positive	100	-	-	Positive	40	-	-	NA	15	No	No CT required	Tamoxifen for 2 - 3 years then AI to complete 5 years	No	Low risk	3,0	8	No	No CT required	Tamoxifen for 2 - 3 years then AI to complete 5 years	No	No	No	No	No
44	Yes	Diabetes	0	30	pT2	pN0	IIA (T0, N1, M0), (T1, N1, M0), (T2, N0, M0)	NA	Intermediate grade (6 - 7)	Mastectomy	Sentinel lymph node	Positive	90	-	-	Positive	30	-	-	NA	40	Yes	Docetaxel + Cyclophosphamide x 4	AI + GnRH analog for 5 years	No	Low risk	3,2	8	No	No CT required	AI + GnRH analog for 5 years	No	Yes	Yes	No	No
40	No	None	0	16	pT1c	pN0	IA (T1, N0, M0)	Invasive ductal carcinoma	Intermediate grade (6 - 7)	Breast conserving surgery	Sentinel lymph node	Positive	80	-	-	Positive	90	-	-	Yes	30	Yes	Docetaxel + Cyclophosphamide x 4	Tamoxifen for 5 years	Yes	High risk	3,34	10	Yes	Docetaxel + Cyclophosphamide x 4	Tamoxifen for 10 years	Yes	No	No	Yes	No
36	No	None	0	30	pT2	pN1	IIB (T2, N1, M0)	Invasive ductal carcinoma	Intermediate grade (6 - 7)	Mastectomy	Sentinel lymph node + Axillary lymphadenectomy	Positive	80	-	-	Positive	90	-	-	Si	NA	Yes	Anthracyclines + Cyclophosphamide x 4 - Taxanes x 12	AI + GnRH analog for 5 years	Yes	High risk	5,1	44	Yes	Anthracyclines + Cyclophosphamide x 4 - Taxanes x 12	AI + GnRH analog for 5 years	Yes	No	No	No	No
35	No	None	0	25	pT2	pN0	IIA (T0, N1, M0), (T1, N1, M0), (T2, N0, M0)	Invasive ductal carcinoma	Intermediate grade (6 - 7)	Breast conserving surgery	Sentinel lymph node	Positive	80	-	-	Positive	80	-	-	Yes	30	Yes	Docetaxel + Cyclophosphamide x 4	AI + GnRH analog for 5 years	Yes	High risk	3,4	10	Yes	Docetaxel + Cyclophosphamide x 4	AI + GnRH analog for 5 years	Yes	No	No	No	No
43	No	None	0	-	pT1b	pN0	IA (T1, N0, M0)	Invasive ductal carcinoma	Intermediate grade (6 - 7)	Mastectomy	Sentinel lymph node	Positive	90	-	-	Positive	60	-	-	NA	40	No	No CT required	Tamoxifen for 5 years	No	Low risk	2,8	6	No	No CT required	Tamoxifen for 5 years	No	No	No	No	No
41	Yes	None	0	25	pT2	pN1	IIB (T2, N1, M0)	Invasive ductal carcinoma	Intermediate grade (6 - 7)	Breast conserving surgery	Sentinel lymph node + Axillary lymphadenectomy	Positive	90	-	-	Positive	90	-	-	Yes	70	Yes	Anthracyclines + Cyclophosphamide x 4 - Taxanes x 12	AI + GnRH analog for 5 years	Yes	High risk	5,1	46	Yes	Anthracyclines + Cyclophosphamide x 4 - Taxanes x 12	AI + GnRH analog for 5 years	Yes	No	No	No	No
49	No	None	0	18	pT1c	pN0	IA (T1, N0, M0)	Invasive ductal carcinoma	Intermediate grade (6 - 7)	Mastectomy	Axillary lymphadenectomy	Positive	100	-	-	Positive	80	-	-	Yes	30	Yes	Docetaxel + Cyclophosphamide x 4	Tamoxifen for 2 - 3 years then AI to complete 5 years	No	High risk	3,35	10	Yes	Docetaxel + Cyclophosphamide x 4	Tamoxifen for 2 - 3 years then AI to complete 5 years	No	No	No	No	No
51	Yes	Hypertension	0	10	pT1b	pN0	IA (T1, N0, M0)	Invasive ductal carcinoma	Low grade (3 - 5)	Mastectomy	NA	Positive	100	-	-	Positive	100	-	-	NA	30	No	No CT required	Tamoxifen for 2 - 3 years then AI to complete 5 years	No	Low risk	2,3	4	No	No CT required	Tamoxifen for 2 - 3 years then AI to complete 5 years	No	No	No	No	No
38	Yes	None	0	12	pT1c	pN1mic	IB (T0, N1mi, M0), (T1, N1mi, N0)	Invasive ductal carcinoma	Intermediate grade (6 - 7)	Breast conserving surgery	Sentinel lymph node	Positive	80	-	-	Positive	60	-	-	Yes	NA	Yes	Docetaxel + Cyclophosphamide x 4	AI + GnRH analog for 5 years	Yes	High risk	3,5	12	Yes	Anthracyclines + Cyclophosphamide x 4 - Taxanes x 12	AI + GnRH analog for 5 years	Yes	No	Yes	No	No
45	No	None	0	13	pT1c	pN0	IA (T1, N0, M0)	Invasive ductal carcinoma	Intermediate grade (6 - 7)	Mastectomy	Sentinel lymph node	Positive	60	-	-	Positive	100	-	-	Yes	5	No	No CT required	Tamoxifen for 5 years	No	Low risk	3,1	8	No	No CT required	Tamoxifen for 5 years	No	No	No	No	No
39	No	None	1	7	pT1b	pN0	IA (T1, N0, M0)	Invasive ductal carcinoma	High grade (8 - 9)	Mastectomy	Sentinel lymph node	Positive	80	-	-	Positive	70	-	-	Yes	40	Yes	Docetaxel + Cyclophosphamide x 4	AI + GnRH analog for 5 years	No	High risk	3,7	14	Yes	Docetaxel + Cyclophosphamide x 4	AI + GnRH analog for 5 years	No	No	No	No	No
25	No	None	0	45	pT2	pN0	IIA (T0, N1, M0), (T1, N1, M0), (T2, N0, M0)	Mucinous carcinoma	Low grade (3 - 5)	Breast conserving surgery	Sentinel lymph node	Positive	90	-	-	Positive	90	-	-	No	19	No	No CT required	Tamoxifen for 5 years	Yes	Low risk	2,7	5	No	No CT required	Tamoxifen for 5 years	Yes	No	No	No	No
44	No	None	0	10	pT1b	pN0	IA (T1, N0, M0)	Invasive ductal carcinoma	Low grade (3 - 5)	Breast conserving surgery	Sentinel lymph node	Positive	100	-	-	Positive	100	-	-	Yes	5	No	No CT required	Tamoxifen for 5 years	Yes	Low risk	1,7	2	No	No CT required	Tamoxifen for 5 years	Yes	No	No	No	No
45	No	None	0	12	pT1c	pN0	IA (T1, N0, M0)	Invasive ductal carcinoma	Intermediate grade (6 - 7)	Mastectomy	Sentinel lymph node	Positive	100	-	-	Positive	60	-	-	Yes	20	No	No CT required	Tamoxifen for 5 years	No	Low risk	3,2	9	No	No CT required	Tamoxifen for 5 years	No	No	No	No	No
34	No	None	0	12	pT1c	pN0	IA (T1, N0, M0)	Mucinous carcinoma	Intermediate grade (6 - 7)	Breast conserving surgery	Sentinel lymph node	Positive	100	-	-	Positive	100	-	-	NA	10	No	No CT required	Tamoxifen for 5 years	Yes	Low risk	2,7	6	No	No CT required	Tamoxifen for 5 years	Yes	No	No	No	No
39	No	None	0	15	pT1c	pN1	IIA (T0, N1, M0), (T1, N1, M0), (T2, N0, M0)	Invasive ductal carcinoma	Intermediate grade (6 - 7)	Mastectomy	Sentinel lymph node + Axillary lymphadenectomy	Positive	100	-	-	Positive	80	-	-	Yes	5	Yes	Anthracyclines + Cyclophosphamide x 4 - Taxanes x 12	AI + GnRH analog for 5 years	Yes	Low risk	3,2	9	Yes	Anthracyclines + Cyclophosphamide x 4 - Taxanes x 12	Tamoxifen for 5 years	Yes	No	No	Yes	No
34	No	None	0	27	pT2	pN0	IIA (T0, N1, M0), (T1, N1, M0), (T2, N0, M0)	Invasive ductal carcinoma	Intermediate grade (6 - 7)	Mastectomy	Sentinel lymph node	Positive	100	-	-	Positive	100	-	-	Yes	40	Yes	Docetaxel + Cyclophosphamide x 4	Tamoxifen for 5 years	No	Low risk	3,1	8	No	No CT required	Tamoxifen for 5 years	No	Yes	Yes	No	No
45	No	None	0	20	pT1c	pN0	IA (T1, N0, M0)	Invasive ductal carcinoma	Intermediate grade (6 - 7)	Breast conserving surgery	Sentinel lymph node	Positive	100	-	-	Positive	100	-	-	Yes	20	Yes	Docetaxel + Cyclophosphamide x 4	Tamoxifen for 5 years	Yes	Low risk	2,4	4	No	No CT required	Tamoxifen for 5 years	Yes	Yes	Yes	No	No
48	No	None	0	23	pT2	pN0	IIA (T0, N1, M0), (T1, N1, M0), (T2, N0, M0)	Invasive ductal carcinoma	Intermediate grade (6 - 7)	Breast conserving surgery	Sentinel lymph node	Positive	100	-	-	Positive	90	-	-	Yes	40	Yes	Docetaxel + Cyclophosphamide x 4	Tamoxifen for 2 - 3 years then AI to complete 5 years	Yes	High risk	3,6	13	Yes	Docetaxel + Cyclophosphamide x 4	Tamoxifen for 2 - 3 years then AI to complete 5 years	Yes	No	Yes	No	No
41	No	None	0	-	pT2	pN1	IIB (T2, N1, M0)	Invasive lobular carcinoma	Intermediate grade (6 - 7)	Mastectomy	Sentinel lymph node + Axillary lymphadenectomy	Positive	70	-	-	Positive	70	-	-	NA	5	Yes	Anthracyclines + Cyclophosphamide x 4 - Taxanes x 12	Tamoxifen for 5 years	Yes	High risk	3,4	11	Yes	Anthracyclines + Cyclophosphamide x 4 - Taxanes x 12	AI + GnRH analog for 5 years	Yes	No	No	Yes	No
43	No	None	0	26	pT2	pN0	IIA (T0, N1, M0), (T1, N1, M0), (T2, N0, M0)	Invasive ductal carcinoma	Low grade (3 - 5)	Mastectomy	Sentinel lymph node	Positive	100	-	-	Positive	90	-	-	NA	70	Yes	Docetaxel + Cyclophosphamide x 4	Tamoxifen for 5 years	No	Low risk	2,6	5	No	No CT required	Tamoxifen for 5 years	No	Yes	No	No	No
42	No	None	0	11	pT1c	pN0	IA (T1, N0, M0)	Invasive ductal carcinoma	Intermediate grade (6 - 7)	Mastectomy	Sentinel lymph node	Positive	90	-	-	Positive	90	-	-	No	30	No	No CT required	Tamoxifen for 5 years	No	Low risk	2,8	6	No	No CT required	Tamoxifen for 5 years	No	No	No	No	No
48	No	None	0	11	pT1c	pN0	IA (T1, N0, M0)	Invasive ductal carcinoma	Intermediate grade (6 - 7)	Breast conserving surgery	Sentinel lymph node	Positive	90	-	-	Positive	90	-	-	No	40	Yes	Docetaxel + Cyclophosphamide x 4	Tamoxifen for 2 - 3 years then AI to complete 5 years	Yes	Low risk	2,5	5	No	No CT required	Tamoxifen for 2 - 3 years then AI to complete 5 years	Yes	Yes	Yes	No	No
42	No	None	0	7	pT1b	pN0	IA (T1, N0, M0)	Invasive ductal carcinoma	High grade (8 - 9)	Breast conserving surgery	Sentinel lymph node	Positive	90	-	-	Positive	30	-	-	NA	40	Yes	Docetaxel + Cyclophosphamide x 4	Tamoxifen for 5 years	No	Low risk	3	8	No	No CT required	Tamoxifen for 5 years	No	Yes	Yes	No	No
33	No	None	0	-	pT1c	pN0	IA (T1, N0, M0)	Invasive ductal carcinoma	Intermediate grade (6 - 7)	Breast conserving surgery	Sentinel lymph node	Positive	90	-	-	Positive	60	-	-	NA	20	Yes	Docetaxel + Cyclophosphamide x 4	AI + GnRH analog for 5 years	Yes	Low risk	2,8	6	No	No CT required	AI + GnRH analog for 5 years	Yes	Yes	Yes	No	No
41	No	None	0	20	pT1c	pN0	IA (T1, N0, M0)	Invasive ductal carcinoma	High grade (8 - 9)	Breast conserving surgery	Sentinel lymph node	Positive	90	-	-	Positive	80	-	-	NA	30	Yes	Docetaxel + Cyclophosphamide x 4	Tamoxifen for 5 years	Yes	High risk	3,9	17	Yes	Docetaxel + Cyclophosphamide x 4	AI + GnRH analog for 5 years	Yes	No	No	Yes	No
38	No	None	0	45	pT2	pN1mic	IIB (T2, N1, M0)	Invasive ductal carcinoma	Low grade (3 - 5)	Breast conserving surgery	Sentinel lymph node	Positive	100	-	-	Positive	90	-	-	Yes	20	Yes	Anthracyclines + Cyclophosphamide x 4 - Taxanes x 12	AI + GnRH analog for 5 years	Yes	High risk	3,4	11	Yes	Docetaxel + Cyclophosphamide x 4	AI + GnRH analog for 5 years	Yes	No	Yes	No	No
50	No	None	0	-	pT2	pN0	IIA (T0, N1, M0), (T1, N1, M0), (T2, N0, M0)	Invasive ductal carcinoma	Intermediate grade (6 - 7)	Breast conserving surgery	Sentinel lymph node	Positive	100	-	-	Positive	100	-	-	NA	15	No	No CT required	Tamoxifen for 2 - 3 years then AI to complete 5 years	Yes	Low risk	1,6	2	No	No CT required	Tamoxifen for 2 - 3 years then AI to complete 5 years	Yes	No	No	No	No

## Sheet: PreMexEndo Follow-up
Number of months since the surgery	Patient status	Did the patient receive the planned chemotherapy regimen?	Why didn't the patient receive the planned chemotherapy regimen?	Did the patient receive the planned hormonal therapy regimen?	Why didn't the patient receive the planned hormonal therapy regimen?	Did the patient present disease recurrence?	Type of recurrence (local, regional, or distant)	Site of distant recurrence	Time from inclussion to recurrence (days)	Did the patient present a new primary breast cancer?	Was the patient diagnosed with another type of cancer (second primary, not breast cancer) or myelodysplastic syndrome?	Patient's vital status	Primary cause of death	Time from inclusion to last follow-up or death (days)
41	Alive	Yes	-	Yes	-	No	-	-	-	No	No	Alive without disease	-	1222
37	Alive	Yes	-	No	Change of regimen	No	-	-	-	No	No	Alive without disease	-	1128
39	Alive	Yes	-	Yes	-	No	-	-	-	No	No	Alive without disease	-	1155
35	Alive	Yes	-	No	Change of regimen	No	-	-	-	No	No	Alive without disease	-	1060
37	Alive	Yes	-	No	Recurrence	Yes	Distant	Lung	1122	No	No	Alive with disease	-	1122
37	Alive	Yes	-	Yes	-	No	-	-	-	No	No	Alive without disease	-	1215
36	Alive	Yes	-	Yes	-	No	-	-	-	No	No	Alive without disease	-	1236
38	Alive	Yes	-	No	Lost to follow-up	Yes	Local	-	1289	Currently in study	No	Alive in study	-	1289
37	Alive	Yes	-	Yes	-	No	-	-	-	No	No	Alive without disease	-	1221
37	Alive	Yes	-	Yes	-	No	-	-	-	No	No	Alive without disease	-	1114
35	Alive	Yes	-	Yes	-	No	-	-	-	No	No	Alive without disease	-	1008
36	Alive	Yes	-	Yes	-	No	-	-	-	No	No	Alive without disease	-	1140
35	Alive	Yes	-	Yes	-	No	-	-	-	No	No	Alive without disease	-	1082
35	Alive	Yes	-	Yes	-	No	-	-	-	No	No	Alive without disease	-	1094
29	Unknown	Yes	-	No	Lost to follow-up	Unknown	-	-	-	Unknown	Unknown	Unknown	-	913
36	Alive	Yes	-	Yes	-	No	-	-	-	No	No	Alive without disease	-	1145
25	Alive	Yes	-	Yes	-	No	-	-	-	No	No	Alive without disease	-	720
30	Alive	Yes	-	No	Hepatotoxicity	No	-	-	-	No	No	Alive without disease	-	889
28	Alive	Yes	-	Yes	-	No	-	-	-	No	No	Alive without disease	-	783
30	Alive	Yes	-	Yes	-	No	-	-	-	No	No	Alive without disease	-	840
24	Alive	Yes	-	Yes	-	No	-	-	-	No	No	Alive without disease	-	719
30	Alive	Yes	-	Yes	-	No	-	-	-	No	No	Alive without disease	-	824
25	Alive	Yes	-	Yes	-	No	-	-	-	No	No	Alive without disease	-	833
24	Alive	Yes	-	Yes	-	No	-	-	-	No	No	Alive without disease	-	677
26	Alive	Yes	-	Yes	-	No	-	-	-	No	No	Alive without disease	-	748
24	Alive	Yes	-	Yes	-	No	-	-	-	No	No	Alive without disease	-	696
22	Alive	Yes	-	Yes	-	No	-	-	-	No	No	Alive without disease	-	634
23	Alive	Yes	-	Yes	-	No	-	-	-	No	No	Alive without disease	-	648
23	Alive	Yes	-	Yes	-	No	-	-	-	No	No	Alive without disease	-	590
20	Alive	Yes	-	Yes	-	No	-	-	-	No	No	Alive without disease	-	586
21	Alive	Yes	-	Yes	-	No	-	-	-	No	No	Alive without disease	-	649
23	Alive	Yes	-	No	Hepatotoxicity	No	-	-	-	No	No	Alive without disease	-	678
24	Alive	Yes	-	No	Change of regimen to raloxifen	No	-	-	-	No	No	Alive without disease	-	691
22	Alive	Yes	-	Yes	-	No	-	-	-	No	No	Alive without disease	-	623
21	Alive	Yes	-	Yes	-	No	-	-	-	No	No	Alive without disease	-	619
22	Alive	Yes	-	Yes	-	No	-	-	-	No	No	Alive without disease	-	633
21	Alive	Yes	-	Yes	-	No	-	-	-	No	No	Alive without disease	-	586
19	Alive	Yes	-	Yes	-	No	-	-	-	No	No	Alive without disease	-	552
19	Alive	Yes	-	Yes	-	No	-	-	-	No	No	Alive without disease	-	557
19	Alive	Yes	-	Yes	-	No	-	-	-	No	No	Alive without disease	-	525
21	Alive	Yes	-	Yes	-	No	-	-	-	No	No	Alive without disease	-	587
19	Alive	Yes	-	Yes	-	No	-	-	-	No	No	Alive without disease	-	557
17	Alive	Yes	-	Yes	-	No	-	-	-	No	No	Alive without disease	-	565
25	Alive	Yes	-	Yes	-	No	-	-	-	No	No	Alive without disease	-	501
20	Alive	Yes	-	Yes	-	No	-	-	-	No	No	Alive without disease	-	406
15	Alive	Yes	-	Yes	-	No	-	-	-	No	No	Alive without disease	-	384
14	Alive	Yes	-	Yes	-	No	-	-	-	No	No	Alive without disease	-	425
18	Alive	Yes	-	Yes	-	No	-	-	-	No	No	Alive without disease	-	517
17	Alive	Yes	-	Yes	-	No	-	-	-	No	No	Alive without disease	-	472
16	Alive	Yes	-	Yes	-	No	-	-	-	No	No	Alive without disease	-	475
16	Alive	Yes	-	Yes	-	No	-	-	-	No	No	Alive without disease	-	467
16	Alive	Yes	-	Yes	-	No	-	-	-	No	No	Alive without disease	-	453
17	Alive	Yes	-	Yes	-	No	-	-	-	No	No	Alive without disease	-	505
17	Alive	Yes	-	Yes	-	No	-	-	-	No	No	Alive without disease	-	495
41	Alive	Yes	-	Yes	-	No	-	-	-	No	No	Alive without disease	-	1204
42	Alive	Yes	-	No	Lost to follow-up	Unknown	-	-	-	Unknown	Unknown	Unknown	-	1231
40	Alive	Yes	-	Yes	-	Yes	Regional	-	356	No	No	Alive without disease	-	1030
41	Alive	Yes	-	Yes	-	No	-	-	-	No	No	Alive without disease	-	1212
36	Alive	Yes	-	No	Anastrozol toxicity	No	-	-	-	No	No	Alive without disease	-	884
39	Alive	Yes	-	Yes	-	No	-	-	-	No	No	Alive without disease	-	803
41	Alive	Yes	-	Yes	-	No	-	-	-	No	No	Alive without disease	-	742
40	Alive	Yes	-	Yes	-	No	-	-	-	No	No	Alive without disease	-	1048
38	Alive	Yes	-	Yes	-	No	-	-	-	No	No	Alive without disease	-	1052
41	Alive	No	Chemotherapy prescribed by attending physician despite tumor board recommendation	Yes	-	No	-	-	-	No	No	Alive without disease	-	1113
36	Alive	Yes	-	Yes	-	No	-	-	-	No	No	Alive without disease	-	916
35	Alive	Yes	-	Yes	-	No	-	-	-	No	No	Alive without disease	-	852
33	Alive	Yes	-	Yes	-	No	-	-	-	No	No	Alive without disease	-	949
39	Alive	Yes	-	Yes	-	No	-	-	-	No	No	Alive without disease	-	1085
32	Alive	Yes	-	Yes	-	No	-	-	-	No	No	Alive without disease	-	906
31	Alive	Yes	-	Yes	-	No	-	-	-	No	No	Alive without disease	-	772
32	Alive	Yes	-	Yes	-	No	-	-	-	No	No	Alive without disease	-	742
32	Alive	Yes	-	No	Unknown	No	-	-	-	No	No	Alive without disease	-	798
30	Alive	Yes	-	Yes	-	No	-	-	-	No	No	Alive without disease	-	722
31	Alive	Yes	-	Yes	-	No	-	-	-	No	No	Alive without disease	-	768
28	Alive	Yes	-	Yes	-	Yes	Local	-	436	No	No	Alive without disease	-	477
29	Alive	Yes	-	Yes	-	No	-	-	-	No	No	Alive without disease	-	737
27	Alive	Yes	-	Yes	-	No	-	-	-	No	No	Alive without disease	-	725
27	Alive	Yes	-	Yes	-	No	-	-	-	No	No	Alive without disease	-	763
28	Alive	Yes	-	Yes	-	No	-	-	-	No	No	Alive without disease	-	723
27	Unknown	Yes	-	No	GnRH analog was omitted	No	-	-	-	No	No	Unknown	-	364
27	Alive	Yes	-	Yes	-	No	-	-	-	No	No	Alive without disease	-	720
27	Alive	Yes	-	Yes	-	No	-	-	-	No	No	Alive without disease	-	615
25	Alive	Yes	-	Yes	-	No	-	-	-	No	No	Alive without disease	-	692
23	Alive	Yes	-	Yes	-	No	-	-	-	No	No	Alive without disease	-	506
25	Alive	Yes	-	Yes	-	No	-	-	-	No	No	Alive without disease	-	611
23	Alive	Yes	-	Yes	-	No	-	-	-	No	No	Alive without disease	-	663
24	Alive	Yes	-	Yes	-	No	-	-	-	No	No	Alive without disease	-	618
24	Alive	Yes	-	Yes	-	No	-	-	-	No	No	Alive without disease	-	677
23	Alive	Yes	-	Yes	-	No	-	-	-	No	No	Alive without disease	-	523
23	Alive	Yes	-	Yes	-	No	-	-	-	No	No	Alive without disease	-	607
23	Alive	Yes	-	Yes	-	No	-	-	-	No	No	Alive without disease	-	529
24	Alive	Yes	-	Yes	-	No	-	-	-	No	No	Alive without disease	-	499
22	Alive	Yes	-	Yes	-	No	-	-	-	No	No	Alive without disease	-	597
21	Alive	No	Chemotherapy prescribed by attending physician despite tumor board recommendation	No	Unknown	No	-	-	-	No	No	Alive without disease	-	505
18	Alive	Yes	-	Yes	-	No	-	-	-	No	No	Alive without disease	-	368
18	Alive	Yes	-	Yes	-	No	-	-	-	No	No	Alive without disease	-	333
16	Alive	Yes	-	Yes	-	No	-	-	-	No	No	Alive without disease	-	274
16	Alive	Yes	-	Yes	-	No	-	-	-	No	No	Alive without disease	-	409
15	Alive	Yes	-	Yes	-	No	-	-	-	No	No	Alive without disease	-	245
